# Supplementary material for: Rapid Plasma Electrolytic Oxidation Synthesis of Intermetallic PtBi/MgO/Mg Monolithic Catalyst for Efficient Removal of Organic Pollutants
Source: Materials (Basel). 2024 Jan 26;17(3):605. doi: 10.3390/ma17030605 (PMC10856466; doi:10.3390/ma17030605)
Supplement: Supplementary file 1 [file materials-17-00605-s001.zip]

Archive with 1 entries (1 files):
- materials-2820459-supplementary-done.pdf
